# Supplementary material for: Shotgun metagenomics and systemic targeted metabolomics highlight indole-3-propionic acid as a protective gut microbial metabolite against influenza infection
Source: Gut Microbes. 2024 Mar 6;16(1):2325067. doi: 10.1080/19490976.2024.2325067 (PMC10936607; doi:10.1080/19490976.2024.2325067)
Supplement: Supplemental Material [file KGMI_A_2325067_SM4607.zip]

Archive with 7 entries (7 files):
- Sup Figure 1 revised.tiff
- Supplemental Figure 2.tiff
- Supplemental Figure 3.tiff
- Supplemental Figure 4.tiff
- Supplemental Figure 5.tif
- Supplementary Figure 6.tif
- Supplementary Figure 7.tif
